# Supplementary material for: Identification of Biomarkers Related to M2 Macrophage Infiltration in Alzheimer’s Disease
Source: Cells. 2022 Aug 1;11(15):2365. doi: 10.3390/cells11152365 (PMC9367736; doi:10.3390/cells11152365)
Supplement: Supplementary file 1 [file cells-11-02365-s001.zip]

Archive with 5 entries (5 files):
- Supplementary Figure S1-S3.pdf
- Supplementary file S1.csv
- Supplementary file S2.csv
- Supplementary file S3.csv
- Supplementary file S4.csv
