# Supplementary material for: Identification of Biomarkers Related to M2 Macrophage Infiltration in Alzheimer’s Disease
Source: Cells. 2022 Aug 1;11(15):2365. doi: 10.3390/cells11152365 (PMC9367736; doi:10.3390/cells11152365)
Supplement: Supplementary file 1 [file cells-11-02365-s001.zip › Supplementary file S1.csv]

	logFC	AveExpr	t	P.Value	adj.P.Val	B
CRH	-3.04758536297087	-3.22185208168012	-24.8283300025182	1.55459512811541e-87	3.03503606861971e-83	188.85078417674
FRMPD2	-1.67481338386747	0.350629948534005	-23.7632366164512	1.70736111869352e-82	1.66664055601268e-78	177.318517535908
VGF	-1.82833417126379	1.7987273513889	-23.5999658781429	8.82572736734311e-82	5.74348917975465e-78	175.686156911606
NEUROD6	-1.69121302629569	-0.472914171058751	-23.2160497797749	7.96931798782163e-80	3.88962487690604e-76	171.210451037012
FKBP5	1.93265958073116	1.73115900438936	22.8605676432709	2.64863108362439e-78	1.03418449291198e-74	167.729410607243
BDNF	-1.41589761945486	-1.63255701081707	-22.4840469244643	1.94682476527053e-76	6.33464331539608e-73	163.458884223674
DUSP4	-1.66380940621334	-1.55061772701374	-22.175501282132	4.95871354290078e-75	1.38298520711503e-71	160.2410589779
ITPKB	1.35122047165443	3.2683635028808	22.2965908773059	1.14892689096795e-74	2.80381246154592e-71	159.398041553637
FREM3	-1.65993780666529	-2.67236726737205	-21.8670267904189	1.89907409060424e-73	4.11951371898517e-70	156.617842424682
C4A	1.92941571751555	1.18842394249039	21.705613706295	2.95540094479488e-72	5.76982926452304e-69	153.892083496514
SST	-2.1287525086243	-0.113055998969147	-21.6800768602674	4.75621836879717e-72	8.44142283763883e-69	153.415937124207
VIP	-2.02476857992603	-1.4204448764334	-21.4382178414301	1.33977949027763e-71	2.17970958239085e-68	152.387156780561
CORT	-1.15506567710934	-1.80488868379807	-21.5318120669236	2.31393900118672e-71	3.4750023938591e-68	151.844598031553
EMP3	1.12785448539577	-0.514605139380558	21.0757270285892	6.85837925475537e-70	9.56400987075637e-67	148.475330075259
KRT5	-1.36015986984869	-2.37331192815505	-21.1100678802881	8.97040596208123e-70	1.16752823731808e-66	148.208792858721
SLCO4A1	1.96683677139231	1.79337081724107	20.9288570200983	3.69088756775571e-69	4.50357487408092e-66	146.802246601083
CA10	-1.62934763317191	-0.423803716839134	-20.9342741082357	2.1727432073848e-68	2.35658142432075e-65	145.045277404892
NCALD	-1.24046457574805	2.91840035461215	-20.6758609206246	5.25796742641369e-68	5.13256490329373e-65	144.161944141402
NFKBIA	1.19686094208229	1.88986683348209	20.7437853107876	2.60787950497521e-67	2.3142559807105e-64	142.571570449185
NUPR1	1.70131099730677	1.65482569502848	20.4662362876583	5.10765588341873e-67	4.33551155704277e-64	141.90198262447
NRN1	-1.14827228385542	2.81748977188653	-20.7096200537174	6.56634812116067e-67	5.34145059872582e-64	141.659080048389
SLC7A2	1.66003726364581	-0.171959318888136	20.4860991827532	7.44721702739354e-67	5.81568072103216e-64	141.529152261375
MOV10L1	1.24435836182367	3.58331939240966	20.5342988021656	1.98459836516903e-66	1.43501162530352e-63	140.55458945897
ARPP-19	-1.58874235258582	0.948354726588844	-20.4801054517903	2.94323158856681e-66	2.05216822512821e-63	140.165393200507
FBLN7	-1.22354488852602	-0.718310939930803	-20.2854307867493	3.62623072849111e-66	2.441203534908e-63	139.95367211901
TNFRSF10D	1.79756311370537	-2.09647738696236	20.2754756863769	4.03934820352444e-66	2.62867316591359e-63	139.846427765714
RHBDF2	1.38768600468223	0.128626806241649	20.2346657654788	6.81770492980104e-66	4.1358469749443e-63	139.326094797855
C1orf95	-1.00080029196023	-1.63543934895951	-20.2550393807665	6.99087999657644e-66	4.1358469749443e-63	139.301850494148
PPEF1	-2.10821640978508	-3.46939749254438	-20.2005087992581	1.07008239260389e-65	6.14447604435462e-63	138.877973497514
PNOC	-1.00408613665138	-1.98522740064353	-20.1560197766046	1.73113906310506e-65	9.65629369400001e-63	138.400602957549
C4B	1.79485114024576	1.45366153691472	20.0825774590381	3.5358023572546e-65	1.9174852616856e-62	137.69033848105
GRP	-1.16024794418318	-2.7785535789683	-20.0502686827361	5.01532695786732e-65	2.57669021574852e-62	137.34287158162
TAC1	-1.81147077016327	-1.55816410632048	-19.960359950587	1.43467395363195e-64	7.181830665835e-62	136.29818489051
GEM	1.52807785052868	-0.303912634909911	19.9091001320243	2.13625032388049e-64	1.04265037682797e-61	135.902005437491
ADCYAP1	-1.69562858610876	-2.56653664483699	-19.8053132006624	7.09066983063588e-64	3.21932900240708e-61	134.709849218348
LOC400120	-1.72142232038205	-0.684313358846635	-19.7256941727879	1.55395685245516e-63	6.74175547344045e-61	133.929521628246
GFAP	1.17315232312143	6.12573950670833	19.7306130630943	2.93957614025814e-63	1.24759445622304e-60	133.297195453293
TNFRSF10B	1.06531285719365	-1.31919662829755	19.6712314967895	3.01915081845679e-63	1.25410386018579e-60	133.269732439149
SCN3B	-1.56085555999437	-0.94633757407813	-19.6263125603648	4.55114700074037e-63	1.85108422698863e-60	132.861365822796
IFITM2///IFITM1	1.57399201702457	2.94812969547154	19.8140187552353	5.14601450607066e-63	2.00931282404035e-60	132.744960199658
SPON2	-1.25405447132909	-0.993249776075275	-19.5749589364227	7.92837636910724e-63	3.03501356576629e-60	132.309612773302
OR2T2	1.02476324179805	2.06528911414512	19.4822173085786	2.32378276273744e-62	8.5598511088534e-60	131.240880978243
HSPB3	-1.41069189417898	-1.88440930880663	-19.444281139704	6.80895006563372e-62	2.41692967511576e-59	130.174744990476
KLF15	1.32474454575738	0.717501016869602	19.4602356350756	1.32989085860262e-61	4.6363320058034e-59	129.514674788502
NMS	-1.62149259328893	-0.818754932457263	-19.2768042923963	2.13022932483835e-61	7.29622229979281e-59	129.038557843108
FBXO16	-1.1401610533222	-1.204345220359	-19.0961366562662	1.97319454576039e-60	6.31519296998036e-58	126.827335136633
VWC2	-1.31900472797372	-1.62624023617307	-19.0114742131367	3.97628713157603e-60	1.25208151080256e-57	126.129891000125
SLC32A1	-1.73213304455066	-1.81905369015806	-18.9906153237876	4.33986835676033e-60	1.32386328014112e-57	126.042164437581
SYTL4	1.58267834519935	-0.165797207810429	18.9815670161881	4.78411633082544e-60	1.43692774041085e-57	125.945290746652
C1orf162	1.28208267570562	-0.48709383340563	18.9012374912724	1.21539041380556e-59	3.59516167404939e-57	125.018849536441
C6orf105	-1.31892769892716	-2.32163003247927	-18.8844015153394	1.66726592481125e-59	4.85821382837164e-57	124.705412716993
SLN	-1.83501787610411	-2.81379237732059	-18.8459397135305	2.35540307441924e-59	6.66442524954882e-57	124.361788218003
TLR2	1.57689463013665	-1.39585008730077	18.7326278480047	6.96989738276755e-59	1.91652544512353e-56	123.282464920409
HVCN1	1.03412571833298	-0.29229680597268	18.7551103444916	7.62644534106462e-59	2.06793183880006e-56	123.195250605178
CAMK4	-1.6885581918845	-1.90038996119904	-18.6334147737263	2.15994524495734e-58	5.69846094828407e-56	122.158575553479
CCKBR	-1.17170229417892	-0.297765052536575	-18.6287387971779	2.27111954496891e-58	5.91187558352374e-56	122.10878343857
TPD52L1	1.04826935066723	1.98917157339767	18.5943594606408	3.07973929622639e-58	7.91128293160892e-56	121.80555753839
SVOP	-1.29907950721225	0.781187706196768	-18.6042301706421	3.83123198611967e-58	9.71391455389795e-56	121.590764395095
BEX5	-1.37837236554771	1.62635804924984	-18.5599109104296	4.4583583731956e-58	1.10177886734048e-55	121.437845252544
ATOH8	1.32649653396575	0.304475747936573	18.5132740677363	7.83846123419688e-58	1.88926269969414e-55	120.877466904941
PAK1	-1.61099282571451	1.67950048652141	-18.5086268733175	8.23897892050395e-58	1.96158031054876e-55	120.827933055597
C20orf54	1.31953199342215	-1.17974279630066	18.4627183144835	1.43590008952865e-57	3.22219281009976e-55	120.276205025134
GNG3	-1.41775332081037	2.30392839568381	-18.4401145002114	1.71731151517741e-57	3.76708682143916e-55	120.097888146513
HSPB1	1.45623717278856	4.27063486025437	18.4856113500044	2.00787454628465e-57	4.35552608523502e-55	119.946999527416
DLX1	-1.12437954941027	-0.433533332673549	-18.5093717040011	2.48176021987516e-57	5.3243301947937e-55	119.740197297493
LCP1	1.46120737120329	0.28064523507292	18.3605649592971	4.56244732907512e-57	9.5777052909176e-55	119.12763060909
GNB5	-1.01066800359994	0.900736201733327	-18.3160913357299	7.33919967187437e-57	1.50824415993688e-54	118.655092435456
NRIP3	-1.01369084137572	0.0951544334043848	-18.2680453979467	1.08429264459145e-56	2.1823345670473e-54	118.266250922243
C6orf154	-1.02736915574617	-1.51300969985889	-18.3035419011222	1.47851585891797e-56	2.94541480751587e-54	117.963095942951
PALLD	1.05225282098934	1.54876949404234	18.2172487870143	1.9844774500676e-56	3.87429532576697e-54	117.665958901393
SLC10A4	-1.20228904971798	-2.81661848612233	-18.1596223238839	3.2557025284057e-56	6.17097868563733e-54	117.172905074569
FBXO9	-1.00042923746884	1.18426784073954	-18.1462431602429	3.98948966480682e-56	7.41779111676415e-54	116.9713895716
TNFRSF11B	2.03677345385569	-2.45229136422431	18.1323545441821	4.62796180013793e-56	8.4440839461769e-54	116.823826853159
MSR1	1.41006081416313	-2.64934714249153	18.089325333421	6.90576714652444e-56	1.23689258717061e-53	116.42550271381
CAP2	-1.36626041415126	0.555996861425094	-17.9842618941604	2.38696509111016e-55	4.0522364759777e-53	115.193819260711
LOC647509	-1.08541684650878	-2.80558197035238	-18.0083185956137	2.64123439361779e-55	4.43710212856337e-53	115.096313881771
ZFP36L1	1.09991196484237	2.23534735286261	18.2307313520691	2.86807130896267e-55	4.74519967498967e-53	115.032639389886
TNFRSF1A	1.11669626837565	0.810938617373179	17.9279700615367	4.34981329560219e-55	7.07678374750346e-53	114.597337837964
MT2A	1.31385841057821	5.5559980071087	17.8443232881715	1.00118324461025e-54	1.56368803876207e-52	113.768244641318
ATP2B2	-1.02079804551981	-1.48836301625549	-17.8794081663152	1.77488733842222e-54	2.70711918031383e-52	113.207757413143
RFX4	1.11259219634399	0.370550573283455	17.7967595031384	2.34633162280614e-54	3.55096374201894e-52	112.925066075708
CEBPD	1.6306036427441	2.91272675356989	17.7629565312112	4.48957108385882e-54	6.59021776467487e-52	112.282832618024
CHST3	1.0621340547772	0.412159326822559	17.7355129808269	4.75512422879198e-54	6.92793211333625e-52	112.223622966232
IGF1	-1.29118010914276	-2.40368331668578	-17.6875052858417	5.62481838532762e-54	8.13432069161119e-52	112.053286017522
HSD11B2	1.31357668776328	-2.18945180490501	17.6801264759275	6.80793728696128e-54	9.63125794589457e-52	111.864692085215
HIF3A	1.30459982852132	0.244344074683317	17.6568677006921	7.79002153580721e-54	1.08118485140289e-51	111.729619602644
MAFF	1.57481361975727	-0.399284507474948	17.6778631144574	7.80858802683031e-54	1.08118485140289e-51	111.729412667275
MICA	1.12302633774691	4.60164375415741	17.6953523146855	9.157024057624e-54	1.25896183575347e-51	111.574555775252
SPG3A	-1.19531682124891	0.892054799291105	-17.5957382053251	1.86307696816457e-53	2.47434364962427e-51	110.86522979091
ADH1B	1.822104191758	-2.70020529914216	17.5372208522528	2.48873176779596e-53	3.23916735351204e-51	110.574122999682
PRMT8	-1.01025166920843	0.623608457545701	-17.5269084527123	2.93238405765331e-53	3.78558458482163e-51	110.411626157566
TRIP10	1.15349986881663	-1.46634568351574	17.5367401492491	2.94733830299077e-53	3.78558458482163e-51	110.407658751731
SSTR1	-1.31578471483502	-0.827459837499181	-17.5034245293633	3.56441332505103e-53	4.54823799640335e-51	110.217093690918
ZCCHC12	-1.29629163792912	0.931696625102622	-17.4849218199394	1.05152943748533e-52	1.28306307550163e-50	109.151271012982
LOC401097	-1.24391740571028	-0.380871838566452	-17.3641118902728	1.73981150254579e-52	2.08382453768107e-50	108.642670448102
NLK	-1.19125006907711	0.0649557561686763	-17.3522675958242	1.77416887346133e-52	2.11201822662107e-50	108.622012072308
VSIG4	1.42162467527597	0.697838395846974	17.5200497936581	2.09457240731127e-52	2.43765993811919e-50	108.476454619675
HAPLN1	-1.30504963096369	-3.52546324097701	-17.3514724751216	2.09766362548801e-52	2.43765993811919e-50	108.457205234059
EMX2	1.02118819620042	1.79400035673688	17.466529097411	2.54695117834204e-52	2.92494869733951e-50	108.278869317143
LOC728192	-1.11370731773478	-2.443214352606	-17.3087402294416	2.96661093614888e-52	3.3869675617798e-50	108.111634821186
ID3	1.25204083026992	2.318695154033	17.3862661180748	3.12493183237966e-52	3.54697931183419e-50	108.06943093036
SCG2	-1.4487103591211	0.968257350205018	-17.2828717747868	3.70306898464768e-52	4.17890264666339e-50	107.890703849301
NMU	-1.39431617553673	-3.7830224729563	-17.260442330802	4.94762140791132e-52	5.39622417579066e-50	107.603436799248
ATCAY	-1.03138168305058	1.4720550844715	-17.2312888582945	6.73622769304012e-52	7.14735724191425e-50	107.296749718055
AEBP1	1.41125651893609	0.423642236318856	17.1917949485933	1.02304299591458e-51	1.06238661751278e-49	106.881314546446
FLJ36032	-1.17483670185881	-2.94207113895115	-17.1871417327308	1.07465659399885e-51	1.1042379307705e-49	106.832551249388
PCP4L1	-1.06887468555052	0.247795083497342	-17.3166428355654	1.20260567858272e-51	1.2292393017262e-49	106.736564226209
CRYM	-1.72645242997907	2.08221936608718	-17.2881017073382	1.91912717677132e-51	1.92139076267213e-49	106.27414773416
C1QA	1.52654059890148	1.78602781282934	17.1392927684053	3.3287415124281e-51	3.23318510184745e-49	105.716289907951
CHML	-1.21129004616096	-1.00811187101151	-17.0527627943013	7.41425111247214e-51	7.09551100337224e-49	104.919837746234
CDK5R2	-1.1619099423898	-0.70628642039743	-17.0619410694314	8.30389473990665e-51	7.83173608730423e-49	104.809077392146
CBLN4	-1.61723341012246	-0.635337820061015	-17.0555345012354	1.04047435367935e-50	9.67294324137233e-49	104.587295340163
FGFRL1	1.05442729170272	0.480894806004521	16.9372484441896	1.4319073421133e-50	1.31863806792821e-48	104.258270833269
KCNK1	-1.25734207118333	0.231020211402161	-17.1116872714642	1.56774686595247e-50	1.43695408751127e-48	104.190493471384
GAD1	-1.8468242455938	1.47314317867017	-16.9251147158939	1.88691299986479e-50	1.70547233779446e-48	103.986143114499
NAP1L5	-1.19554015170448	3.03130054908251	-17.0517172244268	2.19170444991652e-50	1.97182700348941e-48	103.854930097044
NETO2	-1.2010495856922	-1.96104513428249	-16.8836903033304	2.64500345115579e-50	2.3687340539869e-48	103.649192011901
CRHBP	-1.30031790937747	-2.00245726314882	-16.8660570851707	3.03360360182267e-50	2.67986620445176e-48	103.512192845416
ANKRD56	-1.48372376266856	-3.22063425886206	-16.8585531813829	3.28326834132968e-50	2.87440573218741e-48	103.433596807244
LRRC32	1.13717333778828	0.68072834158772	16.8629347956738	6.60947230004438e-50	5.63479160322124e-48	102.748070115637
MPZL2	1.16408661297737	-1.36150225756164	16.7781700056305	8.84363869791297e-50	7.41005829610965e-48	102.450642402359
B4GALT6	-1.17499443881309	-0.952850349309858	-16.7449911884863	1.08558063171252e-49	9.01863432890359e-48	102.245191038503
CFHR1	1.43621508350246	0.0828743976656567	16.7443639476052	1.14607160336427e-49	9.48082877647481e-48	102.19210559349
MAL2	-1.13129083753856	2.27440121881003	-16.8515474694277	1.24738753745832e-49	1.02322465940331e-47	102.123266959462
PHYHD1	1.02489559066884	0.948569133872752	16.7667266159397	1.33537677874599e-49	1.0908184456677e-47	102.045233117433
MCPH1	1.68036808400927	-2.75445107138644	16.6966129000284	2.29009901967888e-49	1.8323607852947e-47	101.506731781625
BHLHB4	1.33687158423018	0.718154940079323	16.7662955540039	2.85382651988146e-49	2.23756044769661e-47	101.300457529865
LOC643037	-1.17790652240851	-3.05865982705952	-16.647775325914	3.3136579815965e-49	2.58770179098834e-47	101.13739571466
LPPR4	-1.11961179592516	0.760373829495924	-16.8058686168732	3.3938066114491e-49	2.63973252889724e-47	101.135034720396
PCSK1	-1.72906450433227	0.38836372044617	-16.6388583654449	3.81380586883932e-49	2.94296173823518e-47	100.998286227404
LRP10	1.04272958601285	1.50533690347719	16.7248611773858	3.95096871589022e-49	3.03680166300491e-47	100.975765577452
SELL	1.18999854916673	-2.02184212130427	16.6335661012168	4.03130237599238e-49	3.07434047994137e-47	100.943648616215
TBC1D9	-1.20360377596452	-0.67128857124564	-16.6513445374185	4.24507858286359e-49	3.21227399896301e-47	100.894989580329
EGR3	-1.14662359763797	-0.143767311956394	-16.6188646402982	4.28248049357686e-49	3.22806435042861e-47	100.881943480311
RGS4	-1.44984926352525	2.04860353990258	-16.6093012261821	4.51941062293707e-49	3.39355590736925e-47	100.827851134338
CDH8	-1.21550287716595	-1.58160900418842	-16.6071452493997	5.07400847076284e-49	3.79539721742157e-47	100.71399222377
DDIT4	1.26542066877501	1.73305350952604	16.6004221516791	5.70493508522449e-49	4.2188427147287e-47	100.598599481258
RAB20	1.16784373224472	-1.42495453777803	16.5921156756853	5.93980772766266e-49	4.37595721762861e-47	100.557683565479
CFH	1.45846551936111	0.0273671013891674	16.5451047698709	1.17068148037003e-48	8.43365850231148e-47	99.8863049293149
ACTR3B	-1.06630253331519	0.755399941995799	-16.5669436922563	1.57687047139822e-48	1.12766454993067e-46	99.5972883443749
TNFRSF1B	1.13036084391749	0.620080216684988	16.4759356841523	1.8308193934661e-48	1.29503938473328e-46	99.4376794515036
EPHA2	1.01528801633384	-2.34051897890221	16.4552113536721	2.2748050560611e-48	1.58046331350466e-46	99.2219175023357
RAB3B	-1.35851855442552	-0.983378153119932	-16.4504899930952	2.50063242910755e-48	1.72508292980448e-46	99.1284522146968
BAG3	1.48825996225482	0.918257115518066	16.4425146950925	2.59836696386015e-48	1.77992695562953e-46	99.0897675609495
MDH1	-1.129988836597	4.00328080633168	-16.4401453882677	3.05095997420391e-48	2.08265355162178e-46	98.9322441095812
ATRNL1	-1.09592201639913	-1.7808235209198	-16.3973752294006	4.35894545869563e-48	2.92438804777027e-46	98.5762763964944
C21orf62	1.11442109894873	-3.18393159763698	16.276458875375	1.47566548788827e-47	9.35370692209176e-46	97.3639476015079
TUBB6	1.33288529573854	-0.286421310429409	16.2634033080306	1.84588115865151e-47	1.16248831807592e-45	97.143009096277
SLC39A12	1.17463137001556	0.86037876970489	16.3433014649016	1.91954278705992e-47	1.20112928947984e-45	97.1178480778423
OLFM3	-1.45477641307171	-0.412288059648428	-16.2512927795866	2.09429228982338e-47	1.30212956605802e-45	97.0172545278417
LILRB3	1.43260538415033	-2.61001952171083	16.2507584522283	2.2004101377488e-47	1.35944959238196e-45	96.9687383035042
C1R	1.34162359841283	0.840824526613476	16.2643143476162	2.49484653227186e-47	1.53166317136929e-45	96.8484218248135
ANGPT2	1.39289815348926	-1.38911693114438	16.2180938246628	2.83416374228634e-47	1.72371896388337e-45	96.7160526054347
EGR1	-1.51223744737966	0.548542424328835	-16.5514653471384	3.27970051814758e-47	1.98849668372035e-45	96.6179642917399
CSDA	1.51498485012856	0.808979021748924	16.2060910418434	3.35430011317205e-47	2.02743037490582e-45	96.5495342631559
SYT1	-2.37821133599024	0.615439652886902	-16.2520914482436	3.39171679741697e-47	2.04371873567813e-45	96.54625424238
EGR2	-1.38673772651411	-2.66842477846537	-16.1928558806135	3.68709834526832e-47	2.18793984786242e-45	96.4549476329626
TIMP1	1.49640579578994	1.36594990687182	16.2876315869581	4.10867938437452e-47	2.40409763491281e-45	96.3630477057692
S100A11	1.41338634300501	0.365885879464296	16.1775878977393	4.1410650307228e-47	2.40613132722623e-45	96.3386661227631
LRRTM1	-1.06892056486616	-3.11910440002365	-16.1767393094594	4.3613777569599e-47	2.5117161636911e-45	96.287757860888
CALB1	-1.58519227610951	-1.44283943211338	-16.2480561616202	5.10738791154278e-47	2.89018939701593e-45	96.1457063425458
EMP1	1.53860187074071	-0.289176205479525	16.1536006980377	5.79370135316524e-47	3.24098657644255e-45	96.0065010537682
CLEC2B	1.23445519257716	-1.66781322517984	16.1372855955842	6.57801935812503e-47	3.65389965074562e-45	95.87975542055
SERPINA3	2.46100075001998	0.563229226412227	16.1690339839143	6.69592905285969e-47	3.70324710761982e-45	95.8678135151195
CDA	1.09936611375892	-1.57024329147295	16.1266070349851	7.04504159098845e-47	3.87437597129204e-45	95.8106844805619
KCNV1	-1.26849334364073	-1.21288970249384	-16.1576972941491	7.52977159516815e-47	4.09481144435843e-45	95.7500096094365
CHGB	-1.6424097173229	2.27591559167126	-16.1212945047748	8.10839012431842e-47	4.38504433232877e-45	95.6722052997875
APOLD1	1.43848278245352	2.08178655360498	16.117841388075	8.40490997383979e-47	4.5328468900352e-45	95.6365182815029
SRGN	1.36707614944184	1.79192473474911	16.1613895771362	9.46505132550414e-47	5.06263553500869e-45	95.5278646353623
LOC645652	1.03925931775756	-0.0294158451548072	16.0893340754136	1.13050061015566e-46	5.94899283344178e-45	95.3423114044106
GOT1	-1.1992333406721	2.21974962556141	-16.0750314579124	1.25735705606033e-46	6.54596848145754e-45	95.2357140191011
PYGL	1.08124339967846	-0.84967551906006	16.0392783821622	1.8235165452099e-46	9.39327533301657e-45	94.8663410445941
LOC441019	1.34231059407045	4.55566646204253	16.1280731649316	1.91597572420259e-46	9.76647364585044e-45	94.8335497228283
RAB13	1.01361009945813	1.10821326451651	16.2130725724764	2.21146483395441e-46	1.12433406128364e-44	94.7051555593755
MCHR2	-1.6858935475161	-4.51712059821608	-16.0099137231997	2.47420787166372e-46	1.24494742985801e-44	94.5631453328803
KCNIP4	-1.73129359704964	-2.05790101233531	-16.106778125481	2.61096855389714e-46	1.31038403798802e-44	94.5270583699789
ROBO2	-1.05854175496915	-0.28562025497577	-15.9870380681047	3.13782664673729e-46	1.55393437616732e-44	94.3270613056314
D4S234E	-1.31017086144599	-0.524183523897314	-15.9724166210408	3.50424850159287e-46	1.714622644025e-44	94.2167226967902
ARHGAP20	-1.1440001819373	-1.56822982478878	-15.9916366717601	3.68929081509578e-46	1.79616021404277e-44	94.1699012443413
SLC16A9	1.1196301112163	-0.554029044412805	15.9755706158504	3.6845259515474e-46	1.79616021404277e-44	94.1680868174654
NXPH1	-1.35090745921567	-2.34921797798677	-15.9322461520185	5.7745235847684e-46	2.73631126081149e-44	93.7216659581275
MS4A6A	1.09207192061526	-0.840230826173632	15.9061319347508	7.26537438794324e-46	3.4096611580725e-44	93.4928760705804
FLJ20160	-1.01346050949733	-0.351229613219618	-15.90168124771	8.60676123459688e-46	4.01025774661181e-44	93.3270680953661
DIRAS2	-1.24726309684699	0.0125455203510933	-15.8927454084087	8.69551243668739e-46	4.04196403098686e-44	93.3149549821562
HN1	-1.13860264121053	-0.0895773995119674	-16.0915235725254	1.59424693870044e-45	7.25512423875263e-44	92.7533478781136
MOAP1	-1.03404324420416	3.14457678851307	-15.8146736925239	1.95114525938138e-45	8.77700665873333e-44	92.5119866225704
TAC3	-1.01421444311331	-0.297374702907898	-15.7747066592423	2.83408604882398e-45	1.25749686207251e-43	92.1404930908386
A4GALT	1.2763286276577	-0.911312799320411	15.7740342462987	2.97026018206634e-45	1.31195451435478e-43	92.0952283017606
TXNIP	1.25110521282453	2.79490541841066	15.7703808885306	3.34242132598306e-45	1.46968674655782e-43	91.9787950745928
KHDRBS2	-1.3498692775642	-3.35080571289525	-15.7695650656237	3.65432903908636e-45	1.59962927870141e-43	91.8917544539673
KIFAP3	-1.00341998350573	1.4517612266412	-15.7426219729786	3.79585381688234e-45	1.65786250709159e-43	91.8495896804701
GPR158	-1.71658899843636	-1.34832438511947	-15.964568488127	4.36298587970097e-45	1.89707290265929e-43	91.7510412393329
LOC389023	-1.00026541741397	-0.425247856954961	-15.7359807086619	4.40108485894213e-45	1.90938621558061e-43	91.703830330284
FGF12	-1.54214603982377	0.157045743193978	-15.68113021388	7.16858142739754e-45	3.05572522286206e-43	91.2179237435749
C1QB	1.25416747861429	1.19898627734174	15.6815652987805	7.42129071540638e-45	3.14969257906258e-43	91.1841155113642
C1S	1.22283452042773	0.987608435798785	15.7251096571295	1.11802622849179e-44	4.69402710942908e-43	90.7929634047606
LOC284214	-1.04475355567168	2.40515850054974	-15.6335843858934	1.17140770596856e-44	4.89708621919148e-43	90.7300401745517
CLIC1	1.03609128593993	0.536854478613702	15.6538757713531	1.52865581969335e-44	6.30950265705567e-43	90.4738098069737
NRSN1	-1.27028228192656	0.396622384517789	-15.568646609237	2.28915410824228e-44	9.29130055201954e-43	90.0644411743685
SNCA	-1.26646856296317	1.67353066665322	-15.5209160728792	4.03928687520418e-44	1.60936729927778e-42	89.5019218950622
S100A10	1.27891504900959	1.85048051900928	15.5377833112953	4.4521346255533e-44	1.75593988474095e-42	89.4111947574276
CDKN1A	1.31687665498262	-0.358722080539148	15.5499088535805	5.1918905307362e-44	2.02722557663126e-42	89.2628628541958
ANKRD25	1.03596953359874	-0.293292837276307	15.5370103600339	5.68855700486153e-44	2.2167205270641e-42	89.1718755795956
ANXA2P1	1.32348484634199	1.52573591766693	15.459533003916	7.31147825268493e-44	2.82657405796372e-42	88.9118386599458
IL18	1.39331012245884	-2.10920008495881	15.4623319019126	7.66021399640261e-44	2.95554066900728e-42	88.8672071330993
FCGBP	1.81398655987193	-0.657749469434821	15.4258165128889	1.07327128202646e-43	4.08449809727148e-42	88.530713181657
TOMM20	-1.04297072224227	2.82551091651766	-15.4185590555412	1.11394893737564e-43	4.21465602798153e-42	88.4935679950887
PLA1A	1.16894363817832	-1.68779622123653	15.4363746490692	1.25584023577096e-43	4.71584619440883e-42	88.379868616419
LOC399947	-1.06761016616261	0.984673766076187	-15.4156300398882	1.28427682577922e-43	4.80991672787381e-42	88.3540825384391
PRELP	1.38176935993545	0.33103395737775	15.3992687683232	1.30863145541702e-43	4.88497359543144e-42	88.3325114287809
ARL4C	-1.12722019602408	-1.21567490006075	-15.3444677649658	2.47223920074509e-43	8.88842519322852e-42	87.70181578619
GNG2	-1.01969845363833	-0.561733040615197	-15.3378978190717	2.54911652150117e-43	9.08146019147215e-42	87.670773666493
C1QC	1.39260677253205	0.779343468858663	15.343439423697	3.24238936685551e-43	1.14056157854271e-41	87.4394084591074
LOC389073	-1.11222603789831	0.208507232193246	-15.30301289772	3.64494283718605e-43	1.2639470516942e-41	87.3159969422279
CFI	1.30316698579028	-2.21526328980978	15.2927799461701	4.04784692859077e-43	1.39869231127217e-41	87.2114013776371
THRB	-1.00937434841449	0.199153897349539	-15.2763238195549	4.62097765596921e-43	1.58829835875857e-41	87.0792375198973
IFITM1	1.1279593036804	2.14329557980232	15.2716414502041	4.84811634062202e-43	1.65761427877344e-41	87.0315722164881
EBI3	1.04212543207394	-3.6832978862374	15.2537072965941	6.49222705310833e-43	2.20814893306331e-41	86.7442729510133
GYPC	1.09843680730823	0.825268071086164	15.2372090744053	7.15027555414998e-43	2.41513546096315e-41	86.6466742888001
KIAA1467	-1.09970823529561	0.544421839004823	-15.3267142048209	8.36123460998913e-43	2.79036552633877e-41	86.5124699601138
HPRT1	-1.0631485689272	0.973819292229475	-15.3055725298871	1.0337769061786e-42	3.40344461034144e-41	86.3033367573852
GPRASP1	-1.00049655688133	1.04223429527515	-15.228480071306	1.1682444518796e-42	3.8332162074026e-41	86.1686190666995
SCIN	1.55867125439413	-1.5241416063785	15.1854427835639	1.2580491349486e-42	4.10031607038423e-41	86.0860756969683
C19orf59	1.30554337175674	-4.29146503284213	15.175601703263	1.4415374606307e-42	4.67493950895235e-41	85.9523966192494
RGS7BP	-1.01547131564268	-0.632692602554077	-15.1678766176565	1.5052275850391e-42	4.85728233763941e-41	85.9074310829283
hCG_38480///KCTD1	-1.0023087886945	0.19118784178022	-15.1469677703049	1.73645391304607e-42	5.57578778690762e-41	85.7642338074629
FCGR2A	1.36838393929405	-1.65706702502783	15.1491077316221	1.82308788364278e-42	5.8347778282554e-41	85.7175916066669
ZIC1	1.09445992792011	1.41349755870781	15.1296229985473	2.07314195581064e-42	6.60260202337538e-41	85.5881989548572
HLA-DRA	1.2184883826299	2.20329776613176	15.1577944993431	2.39266750536889e-42	7.58312462781119e-41	85.453893066989
FAM84A	-1.34398353119196	-0.834775891648312	-15.1371121015952	2.74340575078637e-42	8.63863072138747e-41	85.3185614337734
LILRA2	1.01926800108508	-2.31139398563364	15.0966184162694	3.2251661763334e-42	1.00262610287511e-40	85.1511258292159
CDH13	-1.16893477437629	0.97398668722964	-15.0597462317744	4.2305722201355e-42	1.2986393310331e-40	84.8797093909655
NEFL	-1.73335807161337	1.35600979801649	-15.0469753778919	4.81904403593416e-42	1.4677409783704e-40	84.7503463005498
PCP4	-1.13541763096187	0.890666170840082	-15.0466030006446	4.83737659302388e-42	1.47102964525865e-40	84.7465748542648
IFITM2	1.23702511128232	5.20630991320336	15.0506015460706	6.14102220806504e-42	1.84732167285137e-40	84.5179775947233
CIDEA	-1.13768736137866	-2.45180401745594	-15.0142944575774	6.72402388115138e-42	2.01648415102486e-40	84.4194765172278
LDB2	-1.18020206039942	1.30715908367975	-15.0148983005048	6.91574733237817e-42	2.07079961917207e-40	84.3921796884674
DMXL2	-1.26394305603882	-0.596890500036506	-15.0028520775184	8.37411861309252e-42	2.4846188097782e-40	84.2033879034397
CREG2	-1.26092481089524	1.38352124111112	-15.0266482660468	9.69183254306613e-42	2.86687343542848e-40	84.0681005144992
ITGA5	1.28685395456107	-1.35729995338341	14.949603884377	1.34387369219411e-41	3.91588747652321e-40	83.7323239989485
STYK1	-1.49821282959872	-1.86969387385537	-14.9846568905831	1.83718908564161e-41	5.2901832623866e-40	83.4368255594674
GAD2	-1.27656188219514	1.45828471760843	-14.9961096409546	1.96817742590905e-41	5.62587523953476e-40	83.3735244177183
SV2B	-1.59380503877396	-0.0660307410783975	-14.8807648256904	2.99077209791651e-41	8.31749909795215e-40	82.9411903491003
GABRA1	-1.14982642308961	-0.256561410397652	-14.8691875031951	3.85068856618284e-41	1.06182193329926e-39	82.6917384958768
TMEFF1	-1.2639193668175	-1.91986668836903	-14.8688877697882	4.13584815430385e-41	1.132456711311e-39	82.6225675124347
NYD-SP21	1.09031853875655	-3.45711930469449	14.8340503057659	4.64196751969035e-41	1.2692595502369e-39	82.5029342789983
PCDH8	-1.37684033470505	1.1699262026934	-14.8211512816025	5.11711863036733e-41	1.38945072351407e-39	82.4055137482779
GJA1	1.20344413556901	3.86560773781164	14.8824194067412	5.70138837220849e-41	1.54594729431425e-39	82.3141671485294
MT1X	1.06768762099659	4.12505423740356	14.8154305196312	5.99040909535921e-41	1.62206320067542e-39	82.2519558298445
LOC645405	-1.16518749880716	-0.190742347798675	-14.8044782409136	6.05840121292797e-41	1.63820175734062e-39	82.2372971552696
FAM19A1	-1.0905600145058	-1.24556955279158	-14.7845177213135	6.94531917733886e-41	1.86439369348869e-39	82.1003400634271
MS4A4A	1.33826978148229	-1.99345164434988	14.7909116392664	7.93405897149881e-41	2.12187168904892e-39	81.9724885738968
CACNB2	-1.07305699689544	-0.94162577675632	-14.774818853675	8.179673397334e-41	2.18158147180535e-39	81.940187154939
C3AR1	1.22126982551806	-2.26720269787845	14.773212126779	8.31373609628924e-41	2.21129522898985e-39	81.9229954701961
TM4SF1	1.05911801110048	0.694643797116686	14.786067278975	8.6141056909082e-41	2.28807054970885e-39	81.8924827777182
DDIT4L	1.10991255471393	-0.875625136342219	14.7605321113707	9.76594539490408e-41	2.57649394519882e-39	81.7647862958241
LTBR	1.03335856523706	-0.878205964599152	14.7912660596979	1.10947889560782e-40	2.91918550929265e-39	81.6474676136254
UCHL1	-1.27836257558511	4.61714780139912	-14.7178090992877	1.45572965575259e-40	3.78431558844978e-39	81.3666482673244
S100A9	2.14344921272729	-0.29470079877052	14.696077418918	1.70029887761138e-40	4.37927902211173e-39	81.2111459666735
SPP1	1.30128959312045	3.34440152650572	14.7858174017603	2.14118397491656e-40	5.4501088321116e-39	81.0078267359719
GPR4	1.07947482297016	-2.67820079030346	14.6903523950437	2.11674607815365e-40	5.39493912321066e-39	80.9983572410544
PDLIM1	1.60566705065705	-0.274793594466516	14.6558157486466	2.55422728872241e-40	6.43434572357775e-39	80.806996136047
OXR1	-1.27659145925738	0.243173427655659	-14.6956314958795	4.8627272091629e-40	1.19265104653878e-38	80.1910839771971
C7	1.17215768380706	-1.57344692169629	14.5953654608598	4.85189445126116e-40	1.1914910109682e-38	80.1704355319924
GABRG2	-1.65604272417263	-0.4824496306129	-14.5874956524872	5.25244361757573e-40	1.28339745614432e-38	80.0916594608682
ANXA2	1.32739439804197	1.05174281205009	14.5945872539969	5.54986158398581e-40	1.34596208328143e-38	80.0411569479839
ARPP-21	-1.1065669693512	-0.184587710959267	-14.5643170041453	6.43055367371119e-40	1.55375865559237e-38	79.8900547585154
FRMPD4	-1.01145818275092	-0.261913537090639	-14.5809859978757	7.23113181671441e-40	1.73645001793008e-38	79.7809428649574
IFI30	1.33665101105983	-0.136673937317936	14.6474007172737	7.83379156953959e-40	1.87425383348188e-38	79.7157338428529
SLC7A7	1.04529109058299	-1.85335703972265	14.5337421295626	8.75055109450188e-40	2.08084054833082e-38	79.5841320528684
MIA	1.12807183323747	-3.30531327276721	14.5350378952989	8.90882842971248e-40	2.11590094201067e-38	79.566967857405
S100A8	2.27198288541876	-0.2411613366741	14.5152992809425	1.08663002906135e-39	2.56520895494131e-38	79.3697225289134
NFE2	1.09390503549469	-4.10244011599045	14.5266387038915	1.09824880748179e-39	2.58326644198397e-38	79.3628328676698
PDLIM4	1.03182900264129	-3.677854108101	14.5087533602241	1.1970187962534e-39	2.80882187010278e-38	79.2748396457062
hCG_1776018	1.43327034854282	-1.90501041286793	14.5039167561132	1.21844389647656e-39	2.8556638884648e-38	79.2565858280136
ELMOD1	-1.18024836684678	1.35193381414993	-14.4985096088161	1.24759537580286e-39	2.92048015848913e-38	79.2319070624508
STX11	1.02029086296868	-3.78223762408917	14.506362170666	1.38884767750533e-39	3.23176081143464e-38	79.1314790162666
YWHAH	-1.25458335745677	3.6663507101713	-14.5348758743532	1.48622674109501e-39	3.44194598652406e-38	79.0702798144031
ANXA2P2	1.32400070361255	0.717826253572553	14.5596090317815	1.62433738255268e-39	3.74845611342506e-38	78.9944854818704
C20orf103	-1.42817184735345	-0.996931007858379	-14.4865020267924	1.59243373041851e-39	3.68354072499533e-38	78.9932417663244
ITGB2	1.01879694581339	-0.112815747058451	14.5348672860927	1.64071756056054e-39	3.78178617884574e-38	78.9761748872336
NEK2	-1.12358934496615	-4.57393113957935	-14.4593484512461	1.96625213410634e-39	4.50553291245987e-38	78.7814410862204
RTN1	-1.22364059064059	4.19875293207536	-14.4320260776028	2.66665135282979e-39	6.03256481590915e-38	78.4800824118889
CD163	1.42454395152002	1.28504000154751	14.423260715707	3.09529091150852e-39	6.96190834854617e-38	78.3339228850894
MARK1	-1.05794634622752	-1.46177474933506	-14.4470133720164	3.13400213816129e-39	7.0327728440601e-38	78.3290111063546
UBE2V2	-1.06778386165732	-0.076416795679339	-14.3947872473997	3.64578610906155e-39	8.14378514956621e-38	78.1676691990626
EPB41L3	-1.06660863733436	1.30362223242311	-14.5146201806403	3.97197385645222e-39	8.82193920358551e-38	78.1154707444195
DDN	-1.1489745964169	1.22300643457	-14.3787169043504	4.41386517139512e-39	9.78114526006209e-38	77.9790474708322
PAK3	-1.39039077844591	0.398196226889661	-14.4116595406896	4.74695223758755e-39	1.0495441510127e-37	77.9192108556334
DLEU7	-1.10327877341759	-2.96948671804103	-14.378221055707	4.71198249649909e-39	1.04299358593143e-37	77.9160097397791
RBM3	-1.32104146632398	0.474568392763489	-14.3550071605079	6.1256390481905e-39	1.33920326022198e-37	77.6561276158738
MT1G	1.24112257923125	4.07321682397614	14.350711494706	8.17012813000439e-39	1.76054538059686e-37	77.3753882425008
SKIP	-1.17943691397681	-0.118337156216712	-14.439136514969	8.60266064641912e-39	1.85170610584389e-37	77.346476119014
HTR2A	-1.03392046447653	-0.371048401937031	-14.2827115238457	1.11998290522246e-38	2.40015655967706e-37	77.0538179220157
LOC157503	-1.07446819259663	-1.86615622272968	-14.2784388585303	1.20373073355814e-38	2.57116357891199e-37	76.9822663460716
SLC14A1	1.42855226178435	0.72562408640189	14.2604081372442	1.35945325841187e-38	2.87859066854393e-37	76.860181625789
CXCL1	1.57961421581145	-2.28280420206372	14.2634467920805	1.3982026605754e-38	2.95103897755821e-37	76.8341532705667
CD44	1.56766692182152	-1.46507568014946	14.2455837873242	1.62315185261638e-38	3.40008515221347e-37	76.6853860210022
ST6GALNAC5	-1.03445518204646	-0.714373185153856	-14.2415347511998	1.64174305245269e-38	3.43534293816011e-37	76.672838289308
CP	1.70597009844544	-2.80482885180276	14.2422647240247	2.00164287330383e-38	4.16610595048089e-37	76.4811561102912
URP2	1.0030216806343	-1.99797439491259	14.2211349019401	2.07199024330274e-38	4.29877423166838e-37	76.4429767090953
GJA4	1.10331510816697	0.0609041383349009	14.257056703938	2.13388410363009e-38	4.4224861311221e-37	76.4222703606156
SCG5	-1.10808730356988	2.67402551330153	-14.3028591563657	2.25110645748931e-38	4.64570310460505e-37	76.3827903050649
FOXC1	1.22080906523682	0.696533647493887	14.1632672802267	3.69030989147924e-38	7.50478333451554e-37	75.8698786824217
DYNC1I1	-1.40186793091658	1.35255405820557	-14.2685449843692	5.5591823202505e-38	1.11200734055584e-36	75.5020123731737
ATP6V1B2	-1.18512557490777	2.5173626168971	-14.1153650951183	5.78092896042756e-38	1.15281998053552e-36	75.4229678336721
SNAP25	-1.23536439140756	5.97561581819455	-14.1174752107491	5.82297564433839e-38	1.16001993371855e-36	75.41641680345
GUCY1B3	-1.36468970976831	-1.17408234820095	-14.1093000289562	6.3165760953518e-38	1.24942771134299e-36	75.3356313442561
TBX15	1.23465601555616	-3.13537897975032	14.1076316492781	6.79693189943466e-38	1.33901616016814e-36	75.2653829375027
GABRA5	-1.15399392774143	0.401576553717153	-14.0938541224484	7.16166208347441e-38	1.40944686346443e-36	75.2103183356562
RIT2	-1.09859819229392	-0.707006061856556	-14.085856815907	8.20348623002681e-38	1.60477616902619e-36	75.0780020679328
ANGPTL4	1.44274039005229	0.224324100344858	14.1684063911367	8.39711741397775e-38	1.64101024297385e-36	75.0753260965992
NELL1	-1.56937729428432	-1.42637589889124	-14.00964569763	1.65424336200447e-37	3.15080908843057e-36	74.379127720171
ACTN2	-1.27595375902278	-2.65369089643724	-14.0060352605923	1.9698464306337e-37	3.72287626962844e-36	74.210265999769
IL18RAP	1.07005122121504	-3.90617313451496	13.9830454322208	2.27576504567835e-37	4.25980450496437e-36	74.0643737653182
DKFZP564O0823	-1.04721252897813	1.08717051707982	-13.9909588883214	2.70812014127323e-37	5.02572523936095e-36	73.8988262924908
FGF13	-1.01554787730665	1.53597371311035	-14.1829309075909	3.44974829395051e-37	6.32983420514998e-36	73.7188284461804
B3GALT2	-1.18323297622551	-3.25222068086065	-13.9282106834791	4.49320352190324e-37	8.16007556819693e-36	73.3935753943904
PRPH2	-1.04087612287992	-2.01296796879222	-13.9102567948409	4.55319282508706e-37	8.25366606538298e-36	73.3752333167103
ALOX5AP	1.0659638077927	-0.749205340635036	13.8679074508809	6.92147497683967e-37	1.2317954054042e-35	72.9588271893903
KCNJ3	-1.1531839934973	-2.63085478918485	-13.8812719471559	7.75104029310665e-37	1.37441925197385e-35	72.8542642335012
STAR	-1.078874204101	-2.11666897576602	-13.8313860789517	9.92817495547158e-37	1.74305539258698e-35	72.6013559215876
CNKSR2	-1.3478400175028	-1.45987961573024	-13.8130512779925	1.1897587143308e-36	2.07760817351344e-35	72.4210625821052
SERPINI1	-1.23398833892769	2.74773137406737	-13.8640047641868	1.32535658475573e-36	2.30204062314824e-35	72.3355606245141
TMEM155	-1.00283898837375	0.44598699799777	-13.7978408730269	1.38236765332347e-36	2.39043079679664e-35	72.2721102095053
CCK	-1.14139932682511	4.20244239489624	-13.8338840744291	1.4175123905849e-36	2.44903490277778e-35	72.2589958025163
KIAA1239	-1.05376816817291	-1.40349543142325	-13.7815939591849	1.85200487034262e-36	3.17442415133441e-35	71.985056948364
CFB	1.06562180109395	-1.08268579465617	13.7293727808609	2.78523015277135e-36	4.69568637932254e-35	71.5780209052509
C1QL3	-1.17294698844967	-3.51501748245508	-13.7113636099883	3.32484885397834e-36	5.5717617318643e-35	71.4015648869992
RFPL1	-1.05380395569207	0.867988139914366	-13.705050158464	3.36003826075869e-36	5.62590282716911e-35	71.3898126185647
IFITM3	1.25436254970131	5.36176324406153	13.7211656949656	3.72683199602567e-36	6.21338342950289e-35	71.2975242894999
TYROBP	1.11679788689043	0.492005060822252	13.7622278608936	3.88394456088986e-36	6.44781034542966e-35	71.2704785445874
ENSA	-1.20804847066239	1.77174266983766	-13.6787015393053	4.70253257583852e-36	7.71491962000802e-35	71.0580949349725
MFSD4	-1.03737115784408	1.2505436318921	-13.6560369238128	5.44081225986846e-36	8.86652568859866e-35	70.9113861146992
CKMT1B	-1.20094257843898	0.457718746923698	-13.6475231381189	6.06754328550291e-36	9.83859199027187e-35	70.8038157322072
NEFM	-1.34634549954869	3.09215789257832	-13.6360018872178	7.14867613738916e-36	1.15151488638819e-34	70.643034764997
FLJ45910	1.23544527201801	4.74890917328976	13.613669101318	8.89743355686983e-36	1.42147786686391e-34	70.425147047672
IER3	1.05669415453591	0.0697460659793307	13.5979004936023	9.87254748844703e-36	1.57468745602084e-34	70.3206142843659
MT1F	1.28808792107536	3.88132415942249	13.7212222245116	1.37075238279245e-35	2.16164771964919e-34	70.0425024200381
RAB27B	-1.0795473046062	-0.308639196434598	-13.5729567065695	1.32541202496525e-35	2.093529042346e-34	70.0295599408365
RGS1	1.90164225714884	0.00236273426564167	13.5455587973143	1.64845107132055e-35	2.58288204377136e-34	69.8117605068256
MID1IP1	1.08039124862029	2.2663267665213	13.5028846352876	2.56458498597189e-35	3.94239312449836e-34	69.3744441779815
C5orf40	-1.33155442102374	-2.97941772621687	-13.4793193329804	3.15002380965272e-35	4.81581165511747e-34	69.1697209855054
MT1A	1.253410339555	-1.28384743499484	13.4555862239043	4.3795576373243e-35	6.59738454887981e-34	68.8459752163027
DCLK1	-1.18818592028042	2.6008679770524	-13.5271588043572	6.40103066523308e-35	9.50321837850536e-34	68.5140722307677
MGP	1.67707112933468	1.20996161886206	13.3666275308858	9.67728662095559e-35	1.40992288582773e-33	68.0564588149331
RAN	-1.05539011443331	0.0808098533736849	-13.3782917594736	1.61464069209761e-34	2.30935020013345e-33	67.5744727708222
REPS2	-1.0382867801418	-0.593528067113569	-13.2837154242333	2.16494980178327e-34	3.05443493294483e-33	67.2573766163113
CLEC5A	1.05981044081721	-2.86245798999186	13.2021390126097	5.23214361058456e-34	7.18839829060116e-33	66.3858100379025
PPM1E	-1.01233711376972	-2.74268479857525	-13.1872020418404	5.63941377770362e-34	7.7261947496216e-33	66.3094690370683
GADD45B	1.24219470472716	1.56422589102525	13.2050687394749	8.23859566597999e-34	1.1146368897223e-32	65.9531760415629
PLK2	-1.04298170438775	1.07888827867516	-13.158264458052	1.05891722681658e-33	1.41791776537312e-32	65.6972317366785
QPCT	-1.02462620078077	-2.12678204301244	-13.1247326452219	1.05411559899753e-33	1.41245702396902e-32	65.6879570960994
KIAA0984	-1.04296325813809	-1.51398246982125	-13.1021611765544	1.22491181124789e-33	1.63346675484921e-32	65.5362359328774
IL1R2	1.17230281419541	-2.82041588657336	13.0848583759864	1.44729041051545e-33	1.91432592713368e-32	65.371452109167
ATP8A2	-1.08011031720127	-3.90390838782216	-13.0579988797945	1.91659035027077e-33	2.50620183578944e-32	65.0934327955392
PVALB	-1.2764272118462	0.277997844510771	-13.0435718843053	2.20198575392274e-33	2.86214166936309e-32	64.9564623943447
NCF2	1.03449259180975	-2.79918105039467	13.0340125149653	2.31049459388141e-33	2.99321738263748e-32	64.9059080472403
NELL2	-1.30603148484416	2.14893023087386	-13.0259155060544	2.60947324068459e-33	3.35604387864857e-32	64.7879989773107
CES1	1.47730785293121	-1.62371559870217	13.0203054570721	2.6363286308877e-33	3.38612130663293e-32	64.775008839788
ADM	1.54558478472881	0.331602501814622	13.1281258865961	2.85171832492562e-33	3.6459788380827e-32	64.7404927212306
GLRB	-1.27632373640178	0.643111767755077	-13.0885440755179	2.89299691086044e-33	3.69324703517038e-32	64.7112215594402
ARHGEF9	-1.03821599857905	0.609539544251425	-13.001523190403	3.85032182809527e-33	4.86851250323213e-32	64.4051885992663
GBP2	1.16629345148838	-1.40825649631516	12.9677593288765	4.86903298036854e-33	6.1248795667355e-32	64.1703471945958
APOD	1.20346788202588	2.82042238640562	12.954738872262	5.05819952580026e-33	6.33833307716293e-32	64.1298963637952
SNAP91	-1.05114634727477	2.05909671798097	-12.957328309106	7.35799670130755e-33	9.11485847713371e-32	63.7739186006472
ALX3	1.10953885777906	-2.62466965808629	12.829932777075	1.67065316681388e-32	2.00468111713014e-31	62.9445368331745
STAT4	-1.05547905167899	-0.140165593245845	-12.77516055126	2.87604823249561e-32	3.38247527969951e-31	62.4063136435999
MT1E	1.03791499317128	4.5657044142845	12.7513294600884	3.60874029081102e-32	4.20868797476127e-31	62.1811854056405
FAM19A2	-1.01363973529796	0.948284574317993	-12.8058980828163	5.91983116339582e-32	6.81845804147355e-31	61.7315237545148
MRGPRF	1.13472816174562	-2.92295223949957	12.6752826772385	7.28748380233949e-32	8.32495882229807e-31	61.4833713267682
CD14	1.06256654446481	1.26463424517999	12.697909053032	1.189851383994e-31	1.34196814383101e-30	61.0237260839958
CHI3L1	1.2576523347681	1.32601691871284	12.5999546325022	1.48875504697853e-31	1.67424912339642e-30	60.7739703429291
RNASE3	1.06981920473471	-3.704238729475	12.5878956522593	1.73563149494401e-31	1.94404668248949e-30	60.6247256978347
LYZ	1.06902251570925	-1.60799779016479	12.5674707797626	2.32395663328407e-31	2.58816915867684e-30	60.3385231442096
SLC4A10	-1.55539385693434	-3.34174821541557	-12.5429816647587	2.60190056509647e-31	2.87801159956818e-30	60.2216785267135
MAP2K1	-1.01568076753084	0.782829766292238	-12.5410295540182	2.70229923410308e-31	2.98737191095099e-30	60.1847861839246
ATP6V1A	-1.16718050601692	0.779292493135059	-12.5363216461149	2.88061564839018e-31	3.17550871279059e-30	60.1228868238442
ENC1	-1.11716433090867	3.61094000274604	-12.5354354245196	3.14220503555016e-31	3.45218170563004e-30	60.0385339665919
PIK3AP1	1.00472311447865	-2.34891323499573	12.5051131817451	3.86579237738723e-31	4.22102150915721e-30	59.829503630733
VSTM2A	-1.25102068248469	-0.218131372667257	-12.4769882319639	4.94210270041649e-31	5.35728323266137e-30	59.5852263206668
SERPINH1	1.0500330143402	-0.938815819462574	12.496409193358	5.3165632819087e-31	5.75361779116982e-30	59.5232076275846
CD93	1.03011103505337	-0.241767091523054	12.4404003116832	6.97276892947378e-31	7.483747543162e-30	59.2446563443869
NEGR1	-1.01709817256639	0.160522336546878	-12.5030716440713	8.11036683666515e-31	8.6713412788726e-30	59.1363151686046
MT1M	1.14778640925519	4.39869909163383	12.4525180649308	9.04247599054726e-31	9.63625866612741e-30	59.009818988478
HIG2	1.17308587766589	0.557671848548638	12.3958971339476	1.12068057596336e-30	1.18329079959615e-29	58.7760670222044
COL8A1	1.16801110208271	-5.04209998918227	12.3814690384102	1.16839781595879e-30	1.2323409271185e-29	58.7305671259671
C1orf128	-1.00058585865939	0.87972139211433	-12.4107169829494	1.23134615126114e-30	1.29593374183672e-29	58.6949254845236
RNASE2	1.12332015087608	-2.90143078355578	12.361045459777	1.61269944956439e-30	1.68187667488491e-29	58.417286150166
PODN	1.01868373361287	-2.8950975057432	12.3283188784399	1.92350001251189e-30	1.99641099118924e-29	58.23619385298
CCL2	1.16421605496203	-0.51564478853753	12.326450543316	2.22785470299519e-30	2.29643122315602e-29	58.0968555699545
FGL2	1.23013334587042	-2.76072795141741	12.3081222467423	2.32401853372769e-30	2.38673402598452e-29	58.0486192029135
STEAP4	1.17759886237079	-4.09765987483696	12.2974034419209	2.56927013926025e-30	2.62617072925538e-29	57.9491327684544
ELAVL2	-1.02282697887782	0.950790184018362	-12.2583420716706	3.63628113441039e-30	3.67639133024827e-29	57.6040418142666
STMN2	-1.07979267692716	3.56143640254709	-12.2594963149657	3.66221409548233e-30	3.69877939917753e-29	57.5976535557808
PRDM6	1.14994174114029	-2.08798328059388	12.2553806322078	3.87466053341876e-30	3.89922668009972e-29	57.5423977419808
MYT1L	-1.07786866526909	1.61401610025003	-12.1426496750246	1.08825289439272e-29	1.05964894051018e-28	56.5186177089792
CHRM3	-1.00272638770132	-0.72739826878319	-12.1674274311419	1.21891722808357e-29	1.18392642009331e-28	56.4259094221205
FCGR2B	1.26302506164435	-2.61156157193901	12.0941331269049	1.73740749932534e-29	1.66271601026121e-28	56.0563220429063
C1orf173	-1.13841240022757	0.265744968724323	-12.1636871127684	2.23889314039729e-29	2.11978228806869e-28	55.8464177682062
MT1H	1.01083229018417	4.28581791967292	12.0428074785062	5.80484942960771e-29	5.36591266165868e-28	54.8986289555411
PF4	1.1604672307059	-3.08655630201451	11.9571111673195	5.96848226966285e-29	5.51195266559261e-28	54.8297725160325
F13A1	1.46296260328042	0.346392314017405	11.8929938352052	1.13151137164461e-28	1.02698728538437e-27	54.2003674391257
SPTLC3	1.59994411391809	-3.27677135574381	11.8921683660874	1.14012748109829e-28	1.03432661772685e-27	54.1928481165348
CNN2	1.00724923543936	0.0263834120559546	11.7641390328287	3.5162251424803e-28	3.09640340354726e-27	53.0718245860652
TSPAN13	-1.01596413373908	0.86812300368062	-11.7624870524048	4.25101222590908e-28	3.71331148485114e-27	52.8965470735137
SH3GL2	-1.02623484370868	1.18578320203387	-11.7366398342144	4.59215802916485e-28	3.99699960781923e-27	52.8087998250345
MS4A7	1.05099371515627	-3.15266216220605	11.7372045659374	4.64005460302559e-28	4.03509069108546e-27	52.798266441709
IL18R1	1.21619853816281	-4.44426844056841	11.6989314892915	6.68129164522935e-28	5.76652770954078e-27	52.4384999274014
TMSB4Y	-1.80845864782377	-4.68861288660047	-11.6884994037078	7.34728866678689e-28	6.31899192254099e-27	52.3443298093888
MLPH	1.16066015411735	-2.7526234276862	11.6768145241676	7.92574506661295e-28	6.80150861254877e-27	52.2679061168806
FAM20A	1.34927063989973	-1.50162325179833	11.6436280425586	1.08845593135662e-27	9.25116462685034e-27	51.9541823126043
S100A12	1.50309058502825	-2.22572951843169	11.6354223052119	1.17275096852534e-27	9.95461615587839e-27	51.8793430449676
FPR1	1.02474172953778	-1.86560391521001	11.6139131335497	1.40459327008967e-27	1.18504210941921e-26	51.7008350087193
LOC286002	-1.04678210337649	-0.109952502597922	-11.7053506298234	1.62232694199077e-27	1.36579081019775e-26	51.619640914326
VNN2	1.04472815591724	-3.53465931049645	11.5620966613092	2.2476216633296e-27	1.86407467005878e-26	51.2349662807627
RASSF5	-1.01727729958352	-3.23094297917284	-11.5384118181865	2.86845547228563e-27	2.36490102134427e-26	50.9955389478011
SLC26A2	1.03684695365015	-1.05971969601588	11.5140039781033	3.47360204385946e-27	2.85057304339084e-26	50.8036113380105
SLITRK5	-1.06324291851216	-1.70913501820733	-11.5533391316234	3.87976454616324e-27	3.17454498050062e-26	50.7319525021432
CARTPT	-1.54242920133469	0.0333054858761504	-11.5421200688398	3.9537546661002e-27	3.23373072250834e-26	50.7036679846566
DKFZP761N09121	-1.06554174024188	0.693758004839482	-11.5540818034067	4.48081245612355e-27	3.64647359653606e-26	50.5913915016821
LMO3	-1.27202331000554	-0.130721589945219	-11.3506140955526	1.55572038020441e-26	1.21781591751126e-25	49.3184825130994
SERPINA5	1.13746404392999	-2.84749649806866	11.2691731398157	3.17975316392289e-26	2.43063120670582e-25	48.6096418573372
PCK1	1.19193364531487	-3.34956475147718	11.2549561519396	3.76024516117464e-26	2.85646950512111e-25	48.4474477911076
LOC387763	1.04025462515673	2.73914813342103	11.2597188592046	4.71791971380907e-26	3.56041540675278e-25	48.2376282085665
DEFB1	1.37042618205548	-4.49415863893288	11.1599126958206	8.99061311171831e-26	6.64862650682108e-25	47.5853656073681
PPBP	1.12177955674685	-3.80627751474704	11.1204061099922	1.21033462096192e-25	8.91001614066349e-25	47.286313173248
C20orf141	1.02729258517594	0.607108142033523	11.0066994766855	3.34694206019562e-25	2.37868037281395e-24	46.2816201239164
FMOD	1.31378519214889	-2.22612912212242	10.9794201992062	4.15011953209877e-25	2.93029958861353e-24	46.0663169288574
SLC6A20	1.48179354645172	-2.84423364070232	10.9690409563954	4.66132618101919e-25	3.28293907041983e-24	45.9526080708871
VCAM1	1.10995048229051	-1.31804767253667	10.9105839109317	7.41561974818675e-25	5.13751399374911e-24	45.4892515208271
OGN	1.72524968921429	-1.0139158190028	10.7150116789711	4.13582074505107e-24	2.74731637991262e-23	43.7893958937482
HSPA1A	1.0885971997796	4.06879671324072	10.6811888908569	5.60842397764739e-24	3.68912605510815e-23	43.4885565402849
ADAMTS9	1.16017017267084	-1.51078112763503	10.6709433886152	6.63834358052568e-24	4.34608925964463e-23	43.326332797577
DSP	1.47625597753366	-2.84428641231393	10.6135224920446	9.95549433567996e-24	6.43579854024768e-23	42.9199148168149
SLC13A4	1.69625278913913	-0.490090346837077	10.3635097671108	8.65794191424185e-23	5.26570093432223e-22	40.7830424547617
SLC22A2	1.29779384150284	-3.35557387220626	10.208602929031	3.15005858654356e-22	1.85069496795335e-21	39.5009016118928
MRC1	1.12580195379151	-2.42553041945723	10.1902322979597	3.67735529613478e-22	2.14820489067742e-21	39.3478152483834
IGF2	1.17118976487181	2.02788279856023	10.1885178499769	3.87746876147961e-22	2.26239756815202e-21	39.3012573812915
BMP4	1.08703762924901	-2.47693659913213	9.95739427698309	2.59874732575453e-21	1.44792648517996e-20	37.4147669219138
CYP1B1	1.08009472174627	-0.270816404346609	9.95364673742336	3.04479374325015e-21	1.68921592070113e-20	37.2751719628493
CRABP1	1.47628483710658	-0.629966887231325	9.52301598742618	9.14615790746505e-20	4.65971922827349e-19	33.8985092046902
CPZ	1.02487419169833	-1.09996491430453	9.4524906136912	1.79394083283881e-19	8.96648921646496e-19	33.2480976963969
IL6	1.26861877758389	-3.12476866143084	9.41252894443512	2.18852817044481e-19	1.08802229364894e-18	33.0342935157619
SIX1	1.02458254522306	-2.44791603813884	9.05785738417099	3.6084628977794e-18	1.67494106403584e-17	30.2674320547773
PLA2G2A	1.05192315511506	-4.8275990092397	8.24484939551613	1.70905981515499e-15	6.78308086425509e-15	24.197195188956
RPS4Y1	-2.16902286759735	-0.358504426514809	-7.97996902915123	1.1399964132014e-14	4.31739087777514e-14	22.3264286130763
XIST	2.28354710790909	0.739391594554841	7.96288692710697	1.28753289656814e-14	4.85729560187436e-14	22.2067102724856
CYorf15B	-1.3461074310392	-3.66954600008344	-7.0293712120488	7.42421023866963e-12	2.36834732826058e-11	15.9674884527319
JARID1D	-1.59164489415721	-1.7170778078406	-7.00002738651303	8.93087423772987e-12	2.83554167739796e-11	15.7866085892246
DDX3Y	-1.5965890650202	-1.39292516214486	-6.04426387229981	3.1303434728386e-09	8.4513015691811e-09	10.081127424025
