# Supplementary material for: Identification of Biomarkers Related to M2 Macrophage Infiltration in Alzheimer’s Disease
Source: Cells. 2022 Aug 1;11(15):2365. doi: 10.3390/cells11152365 (PMC9367736; doi:10.3390/cells11152365)
Supplement: Supplementary file 1 [file cells-11-02365-s001.zip › Supplementary file S2.csv]

x
DOCK8
C3AR1
IL13RA1
MS4A7
LAPTM5
LILRA2
BTK
SLC7A7
PLCG2
CD86
GPR34
TMEM106A
TRIM34
HLA-DMB
SOAT1
CYBB
HAVCR2
DSC2
CXCL16
PIK3AP1
C3
LY86
KCNE3
CTSS
LAT2
CLEC7A
SCIN
ABCC4
CFI
BLNK
CASP1
STAT5A
IL18
CLEC2B
B2M
NLRC4
SYK
LY96
DSE
ARPC1B
NMI
NCKAP1L
ITGB2
ATP6V0E1
CYBA
EVI2B
SAMSN1
DYNLT1
TREM2
TBXAS1
CD300A
HMHA1
C1QA
ARHGAP15
IL10RA
RBM47
LYN
IKZF1
PLEK
MS4A6A
C17orf60
FYB
TGFBR1
APBB1IP
RNASE3
ADH1A
TLR1
P2RY5
TYROBP
FCGR3A
ADRB2
KCNQ1
EBI3
CD68
CPVL
SUSD3
SLA
CCR5
ITGAM
HLA-DRA
RHBDF2
MSR1
C4B
RGS18
NPC2
CTSC
FCGR2A
C6orf145
LAIR1
SQRDL
B3GNT5
ALOX5
TLR2
ARHGAP30
MAP3K8
CYTL1
CXorf21
LHFPL2
MMP14
SLC2A5
FBP1
CD74
PTPN2
GIMAP4
KCTD12
PTPRC
VAMP8
CP
IFITM1
AIF1
BIN2
LST1
ADFP
HLA-A
FCGR1B
EBI2
RNASET2
ANXA5
NCF2
CD44
RELL1
RNASE4
RARRES3
RNASE2
ALOX5AP
TLR7
CD48
GPR65
STK3
C5orf29
CSF2RA
SERPINA5
CARD6
CENTA2
ARHGAP18
CHSY1
FCGBP
LCP1
ADORA3
GRN
PYGL
CLIC1
SERPINA3
PSTPIP1
HLA-DRB4
DAPP1
LOC162073
RAB32
TFPI
PSCDBP
TES
C9orf167
FCGR3B
APOC1
C1orf162
HMOX1
HCLS1
TMEM45A
IL4R
DKFZP564J0863
STX11
SLAMF8
C1QB
HCK
PSTPIP2
PGDS
TNFRSF1B
SPPL2A
MYO1F
SLC11A1
HLX
ELOVL7
STAB1
BST1
CSF1R
DENND2D
FNDC3B
SH3TC1
MS4A4A
HLA-DPA1
APOL1
HEBP2
TNFRSF1A
CCDC50
ZAK
FGL2
ROM1
SERPINB1
PXN
SOD2
CFB
HLA-DRB6
WDR1
EHD4
MVP
IFI30
MRC1
RGS10
NFKBIA
STAT3
SLC39A1
VSIG4
BCL6
ANGPT2
RIN3
CD53
FER1L3
RUNX1
EMILIN1
FAM26F
IFI16
ECGF1
ADH1B
SIGLEC7
GSDMDC1
DTNA
IGSF6
MCPH1
IRAK3
EPHA2
SLC7A2
PGM2
C1QC
TNFRSF10B
PARVG
URP2
EMP3
C1S
CCR1
ADAMTS1
EMP1
GBP2
VNN2
MSN
FKBP5
SELL
SRPX2
TRIM22
PTBP1
PLSCR1
MYD88
RGS19
BAG3
HIST1H2BG
LILRB4
RGS1
NOD2
PLAC8
IFITM2///IFITM1
LIMS1
CXCL2
RTEL1
CSDA
TGIF1
SEC61A1
TAGAP
CXCL1
ALPK1
BATF
SRGN
SAT1
PDPN
C1orf38
FGD4
RAC2
PTPN18
GEM
PECAM1
EFNA4
ANXA2P2
CD14
PLEKHA4
C2
WEE1
IL15RA
DOCK2
RP11-216N14.7
TIMP1
PNRC1
FCGR2B
NCF4
IL1R1
TMEM173
HIF1A
WWTR1
NAPSB
TLE3
PLA1A
ITPR3
ANXA2
CD1D
CLECL1
C1R
GPR4
ITGA1
FPR1
SULT1B1
FOLR2
LIMK2
C20orf54
CEBPB
HLA-DQA1
APOLD1
CMKLR1
SOCS6
TNFRSF10D
EMILIN2
ANGPTL4
PLAUR
VAV1
GBP1
RNF144B
CD300C
NP
CSTA
LILRB2
IER3
CHI3L1
RAB27A
LOC154761
GJB2
ZIC1
SLCO4A1
TM4SF1
ARHGAP29
GLB1
TUBB6
S100A11
IL7
C17orf38
RAB20
ISG20
FSTL1
PTGER2
C7
SIGLEC5
TMEM149
PLAU
ADAMTS9
SEC61B
P2RY6
PDLIM1
F3
PROS1
ADM
BCL2A1
CYP2S1
TGFBI
MED19
CLEC10A
FLJ22662
PPP1R3B
S100A8
MYOCD
IRF1
F13A1
TBX18
SNAI2
DNAJC3
MS4A6E
ST14
TNFRSF12A
IFITM2
SERPINA6
PIM1
GDF15
BMX
MAFF
ANXA2P1
CD55
SERPING1
MXD1
CD69
MPZL2
S100A12
CASP4
DOK2
SECTM1
PLA2G4A
VASN
EDNRA
HAMP
BTG3
LIPG
CREM
HS3ST3B1
LOXL2
CEBPD
COL4A1
GPX1
ALG8
LILRB3
SDF2L1
CD93
LPL
S100A9
KIAA1949
CLCF1
NFKBIZ
MT1A
OSM
AIFM2
CX3CR1
FABP4
KRT19P2
SBNO2
CHIC2
PBEF1
C10orf10
LHCGR
COL4A2
IL6
BCL3
CNPY3
FCGR1A
FOS
FPRL1
DNALI1
XBP1
IL1RL1
MSX2
TFPI2
LDLR
CDKN1A
LILRA5
GPSM3
THBD
MTHFD2
THBS1
HIG2
SCOTIN
PHLDA1
WISP1
LRAP
ZFP36
MYC
CRISPLD2
SFN
ATF3
ACY3
AREG
CCDC5
YTHDF1
DYRK4
DENND3
GADD45B
TXNDC12
STEAP4
PALM2-AKAP2
VDR
RBMS1
LOC387763
SELE
RASD1
IL10
RGL1
VEGFA
PIK3R3
IL8
C13orf33
HES5
BPI
RCN1
GSPT1
MIDN
PI3
PC-3
FAIM3
RGS16
MAP3K14
UBAC2
SH2D2A
PI15
KIAA0247
SLC2A3
IL1B
FABP5
SLC25A19
GADD45A
