# Supplementary material for: Identification of Biomarkers Related to M2 Macrophage Infiltration in Alzheimer’s Disease
Source: Cells. 2022 Aug 1;11(15):2365. doi: 10.3390/cells11152365 (PMC9367736; doi:10.3390/cells11152365)
Supplement: Supplementary file 1 [file cells-11-02365-s001.zip › Supplementary file S3.csv]

	Symbol
1	C3AR1
2	IL13RA1
3	LAPTM5
4	LILRA2
5	SLC7A7
6	CD86
7	SOAT1
8	CXCL16
9	PIK3AP1
10	LAT2
11	SCIN
12	CFI
13	CASP1
14	IL18
15	CLEC2B
16	NLRC4
17	DSE
18	ARPC1B
19	NCKAP1L
20	ITGB2
21	ATP6V0E1
22	CYBA
23	SAMSN1
24	DYNLT1
25	TBXAS1
26	CD300A
27	HMHA1
28	C1QA
29	IL10RA
30	RBM47
31	MS4A6A
32	FYB
33	RNASE3
34	TYROBP
35	EBI3
36	SLA
37	CCR5
38	HLA-DRA
39	RHBDF2
40	MSR1
41	NPC2
42	CTSC
43	FCGR2A
44	LAIR1
45	SQRDL
46	ALOX5
47	TLR2
48	ARHGAP30
49	MAP3K8
