# Supplementary material for: Identification of Biomarkers Related to M2 Macrophage Infiltration in Alzheimer’s Disease
Source: Cells. 2022 Aug 1;11(15):2365. doi: 10.3390/cells11152365 (PMC9367736; doi:10.3390/cells11152365)
Supplement: Supplementary file 1 [file cells-11-02365-s001.zip › Supplementary file S4.csv]

AverageShortestPathLength	BetweennessCentrality	ClosenessCentrality	ClusteringCoefficient	Degree	Eccentricity	IsSingleNode	name	NeighborhoodConnectivity	NumberOfDirectedEdges	NumberOfUndirectedEdges	PartnerOfMultiEdgedNodePairs	Radiality	selected	SelfLoops	shared name	Stress	TopologicalCoefficient
1.587878788	0.485409516	0.629770992	0.034997131	84	3	FALSE	TNFRSF1A	6.380952381	0	84	0	0.993001443	FALSE	0	TNFRSF1A	63534	0.049668228
1.8	0.35863851	0.555555556	0.027280477	69	4	FALSE	MSN	5.086956522	0	69	0	0.99047619	FALSE	0	MSN	34568	0.045011148
1.981818182	0.128005544	0.504587156	0.087108014	42	4	FALSE	LCP1	10.73809524	0	42	0	0.988311688	FALSE	0	LCP1	16002	0.086651054
2.012121212	0.0902278	0.496987952	0.121212121	34	3	FALSE	TNFRSF1B	12.67647059	0	34	0	0.987950938	FALSE	0	TNFRSF1B	15278	0.101043643
2.333333333	0.054248591	0.428571429	0.129032258	32	4	FALSE	ITGB2	11.40625	0	32	0	0.984126984	FALSE	0	ITGB2	9816	0.14650974
2.096969697	0.050856914	0.476878613	0.129032258	31	4	FALSE	TLR2	13.48387097	0	31	0	0.986940837	FALSE	0	TLR2	10894	0.116298812
2.418181818	0.04951646	0.413533835	0.148148148	28	4	FALSE	AIF1	12.89285714	0	28	0	0.983116883	FALSE	0	AIF1	18246	0.195054945
2.393939394	0.035687152	0.417721519	0.166666667	25	4	FALSE	CD53	14.88	0	25	0	0.983405483	FALSE	0	CD53	16030	0.205633803
2.006060606	0.035430867	0.498489426	0.202898551	24	4	FALSE	IFI30	18.41666667	0	24	0	0.988023088	FALSE	0	IFI30	9916	0.130319149
1.993939394	0.043871821	0.501519757	0.130434783	23	3	FALSE	PYGL	17.56521739	0	23	0	0.988167388	FALSE	0	PYGL	10464	0.124534161
2.084848485	0.019835942	0.479651163	0.398268398	22	4	FALSE	HCK	22.54545455	0	22	0	0.987085137	FALSE	0	HCK	8276	0.170798898
2.212121212	0.020780838	0.452054795	0.14619883	19	4	FALSE	CYBA	16.78947368	0	19	0	0.985569986	FALSE	0	CYBA	6676	0.149834045
2.139393939	0.013625584	0.467422096	0.441176471	17	4	FALSE	FCGR2A	24.41176471	0	17	0	0.986435786	FALSE	0	FCGR2A	6404	0.190716912
2.436363636	0.008329083	0.410447761	0.125	17	4	FALSE	TNFRSF10B	9.764705882	0	17	0	0.982900433	FALSE	0	TNFRSF10B	1298	0.106011635
2.442424242	0.010652233	0.40942928	0.341666667	16	4	FALSE	NCKAP1L	19.625	0	16	0	0.982828283	FALSE	0	NCKAP1L	5438	0.248417722
